# Supplementary material for: Association between Thyroid Cancer and Breast Cancer: Two Longitudinal Follow-Up Studies Using a National Health Screening Cohort
Source: J Pers Med. 2022 Jan 20;12(2):133. doi: 10.3390/jpm12020133 (PMC8880453; doi:10.3390/jpm12020133)
Supplement: Supplementary file 1 [file jpm-12-00133-s001.zip]

Archive with 1 entries (1 files):
- jpm-1552153-SI.pdf
